# Supplementary material for: In Vitro Modeling as a Tool for Testing Therapeutics for Spinal Muscular Atrophy and IGHMBP2-Related Disorders
Source: Biology (Basel). 2023 Jun 16;12(6):867. doi: 10.3390/biology12060867 (PMC10295315; doi:10.3390/biology12060867)
Supplement: Supplementary file 1 [file biology-12-00867-s001.zip]

Archive with 6 entries (5 files):
- biology-2349688-Figure S1/
- biology-2349688-Figure S1/GAPDH (RED).tif
- biology-2349688-Figure S1/SMN (GREEN).tif
- biology-2349688-Figure S1/western blot complete.tiff
- biology-2349688-Figure S1/western blot.pdf
- biology-2349688-Table S1.xlsx
