# Supplementary material for: In Vitro Modeling as a Tool for Testing Therapeutics for Spinal Muscular Atrophy and IGHMBP2-Related Disorders
Source: Biology (Basel). 2023 Jun 16;12(6):867. doi: 10.3390/biology12060867 (PMC10295315; doi:10.3390/biology12060867)
Supplement: Supplementary file 1 [file biology-12-00867-s001.zip › biology-2349688-Table S1.xlsx]

## Sheet: Sheet1
			Figure 2 -Descriptive statistics
				CTL1	CTL2	SMA1-	SMA1+	SMA2-	SMA2+
			Mean	56.37	66.25	39.74	59.54	57.17	72.87
			Std. Deviation	6.583	4.874	4.065	4.905	1.087	5.071
			Std. Error	3.801	2.814	2.347	2.832	0.6275	2.928
			Coef of Variation inter experiment(%)	11.68%	7.357%	10.23%	8.239%	1.901%	6.960%
			Figure 3-Descriptive statistics
				CTL1	CTL3	PT1	PT1+	PT2	PT2+
			Mean	54.86	63.14	52.35	47.17	43.01	39.71
			Std. Deviation	2.869	3.764	6.551	3.058	3.042	5.4
			Std. Error	1.656	2.173	3.782	1.765	1.756	3.118
			Coef of Variation inter experiment(%)	5.229%	5.961%	12.52%	6.481%	7.071%	13.60%
			Figure 4- Descriptive statistics
				CTL1	CTL3	VUS	VUS+
			Mean	54.86	63.14	65.53	56.3
			Std. Deviation	2.869	3.764	5.953	1.966
			Std. Error	1.656	2.173	3.437	1.39
			Coef of Variation inter experiment(%)	5.229%	5.961%	9.084%	3.492%
